# Supplementary material for: A microbotanical and microwear perspective to plant processing activities and foodways at Neolithic Çatalhöyük
Source: PLoS One. 2021 Jun 10;16(6):e0252312. doi: 10.1371/journal.pone.0252312 (PMC8191975; doi:10.1371/journal.pone.0252312)
Supplement: S1 File — (XLSX) [file pone.0252312.s001.xlsx]

## Sheet: Basic starch count record
	Building	ID	Lenght mm	Width mm	Starch No.	Type	Damage		Damage Legend
	52	10292.x2 S3	7.07	6.94	1	6	0		0	No damage	Note: Here we refer to the most evident kind of damage, and it is recorded as standard procedure.
	52	10292.x2 S3	34.9	25.83	2	3	A		A	Pressure
	52	10292.x2 S3	29.8	28.42	3	1	B		B	Heat
	52	10292.x2 S3	31.87	25.36	4	1	B		C	Enzyme
	52	10292.x2 S3	15.5	12.34	5	No ID	B		No ID	Extensive damage
	52	10292.x2 S3	34.23	31.49	6	1	B
	52	10292.x2 S3	10.95	10.42	7	2	0
	52	10292.x2 S3	18.91	17.13	8	1	A
	52	10292.x2 S3	23.93	16.55	9	1	B
	52	10292.x2 S3	23.45	17.19	10	3	C
	52	10292.x2 S3	24.54	18.5	11	11	A
	52	10292.x2 S3	23.37	17.52	12	3	No ID
	52	10292.x2 S3	24.35	19.05	13	No ID	No ID
	52	10292.x2 S3	33.43	25.91	14	11	A
	52	10292.x2 S3	22.87	25.35	15	1	0
	52	10292.x2 S3	30.46	28.91	16	1	No ID
	52	10292.x2 S3	44.22	34.72	17	3	A
	52	10292.x2 S3	24.71	18.94	18	11	B
	52	10292.x2 S3	41.96	32.47	19	1	No ID
	52	10292.x2 S3	24.76	22.84	20	1	B
	52	10292.x2 S3	20.59	19.27	21	11	A
	52	10292.x2 S3	34.28	29.76	22	1	B
	52	10292.x2 S3	22.79	21.81	23	1	0
	52	10292.x2 S3	29.51	20.48	24	No ID	B
	52	10292.x2 S3	33.9	30.48	25	No ID	Compund
	52	10292.x2 S3	33.85	32.8	26 A	1	B
	52	10292.x2 S3	32.2	31.01	27 B	1	B
	52	10292.x2 S3	34.17	22.7	28	3	B
	52	10292.x2 S3	22.09	19.76	29	11	B
	52	10292.x2 S3	23.7	19.66	30	3	A
	52	10292.x2 S3	49.54	28.8	31	3	A
	52	10292.x2 S3	16.72	14.25	32	11	A
	52	10292.x2 S3	19.26	18.07	33	1	No ID
	52	10292.x2 S3	18.13	16.2	34	1	C
	52	10292.x2 S3	22.7	18.21	35	No ID	B
	52	10292.x2 S3	40.76	31.48	36	3	B
	52	10292.x2 S3	15.22	14.14	37	11	No ID
	52	10292.x2 S3	36.6	33.05	38	1	A
	52	10292.x2 S3	22.22	16.78	39	11	A
	52	10292.x2 S3	31.46	22.22	40	No ID	A
	52	10292.x2 S3		0	41	Cluster	0
	52	10292.x2 S3	31.9	18.49	42	3	A
	52	10292.x2 S3	24.94	24.44	43	1	B
	52	10292.x2 S3	16.66	13.77	44	1	B
	52	10292.x2 S3	13.9	11.82	45	2	A
	52	10292.x2 S3		0	46	Cluster	0
	52	10292.x2 S3	18.35	14.43	47	10	0
	52	10292.x2 S3	17.24	15.24	48	1	No ID
	52	10292.x2 S3	25.77	21.25	49	1	B
	52	10292.x2 S3	27.4	23.04	50	3	0
	52	10292.x2 S3	20.06	18.63	51	7	B
	52	10292.x2 S3	23.86	19.2	52	1	A
	52	10292.x2 S3	25.37	22.59	53	1	B
	52	10292.x2 S3	16.63	13.12	54	No ID	B
	52	10292.x2 S3		0	55	Cluster	0
	52	10292.x2 S4	14.09	12.21	56	2	A
	52	10292.x2 S4	11.44	9.58	57	5
	52	10292.x2 S4	21.38	17.53	58	11	B
	52	10292.x2 S4	24.96	18	59	11	B
	52	10292.x2 S4	12.76	10.98	60	9	A
	52	10292.x2 S4	16.33	16.1	61	11	C
	52	10292.x2 S4	18.37	17.76	62	11	A
	52	10292.x2 S4	17.24	16.86	63	9	A
	52	10292.x2 S4	14.75	14.18	64	2	C
	52	10304.X6 S11	22.9	21.48	65	1	0
	52	10304.X6 S11	10.9	10.8	66	6	0
	52	10304.X6 S11	12.53	11.97	67	No ID	A
	52	10304.X6 S11	18.58	15.73	68	1	B
	52	10304.X6 S11	18.15	15.46	69	3	B
	52	10304.X6 S11	20.04	18.94	70	11	B
	52	10304.X6 S11	46.4	28.01	71	12	B
	52	10304.X6 S11	29.51	25.62	72	1	A
	52	10304.X6 S11	26.25	21.62	73	1	No ID
	52	10304.X6 S11	16.13	15.22	74	11	C
	52	10304.X6 S11	21.84	19.31	75	11	C
	52	10304.X6 S11	11.08	9.46	76	6	No ID
	52	10304.X6 S11	28.98	22.5	77	No ID	A
	52	10304.X6 S11	11.79	9.38	78	6	0
	52	10304.X6 S11	24.45	21.32	79	1	B
	52	10304.X6 S11	23.59	20.36	80	1	B
	52	10304.X6 S11	19.13	17.03	81	1	0
	52	10304.X6 S11	22.36	19.26	82	1	0
	52	10304.X6 S11	20.58	18.88	83	3	C
	52	10304.X6 S11	28.85	26.4	84	1	C
	52	10304.X6 S11	16.64	14.31	85	7	No ID
	52	10304.X6 S11	35.08	34.46	86	1	0
	52	10304.X6 S11	15.63	11.26	87	No ID	B
	52	10304.X6 S11	22.63	20.73	88	1	B
	52	10304.X6 S11	5.45	7.11	89	6	0
	52	10304.X6 S11	39.48	38.04	90	1	B
	52	10304.X6 S11	14.43	11.7	91	6	0
	52	10304.X6 S11	7	7.3	92	6	0
	52	10304.X6 S12	21.52	18.87	93	1	No ID
	52	10304.X6 S12	15.79	12.13	94	11	B
	52	10304.X6 S12	39.61	34.29	95	1	B
	52	10304.X6 S12	40.11	23.88	96	3	No ID
	52	10304.X6 S12	17.49	16.18	97	11	No ID
	52	10304.X6 S12	15.31	11.53	98	No ID	B
	52	10304.X6 S12	45.65	26.98	99	3	A
	52	10304.X6 S12	27.19	27.17	100	1	B
	52	10304.X6 S12	12.74	11.98	101	2	No ID
	52	10304.X6 S12	61.08	50.57	102	3	A
	52	10304.X6 S12	30.28	29.73	103	1	B
	52	10304.X6 S12	20.96	16.35	104	11	No ID
	52	10304.X6 S12	13.86	12.86	105	No ID	C
	52	10304.X6 S12	0	0	106	Cluster	B
	52	10304.X6 S12	37.15	33.52	107	1	B
	52	10304.X6 S12	29.78	25.87	108	1	B
	52	10304.X6 S12	39.64	39.43	109	1	A
	52	10304.X6 S12	45.05	40.11	110	3	A
	52	10304.X6 S12	15.85	13.37	111	11	A
	52	10304.X6 S12	14.1	12.77	112	9	No ID
	52	10304.X6 S12	16.42	12.05	113	11	No ID
	52	10304.X6 S12	22.32	20.47	114	11	A
	52	10304.X6 S13	18.51	15.96	115	1	No ID
	52	10304.X6 S13	20.64	20.31	116	1	No ID
	52	10304.X6 S13	30.83	29.84	117	1	0
	52	10304.X6 S13	17	13	118	3	0
	52	10304.X6 S13	20.54	17.9	119	11	C
	52	10304.X6 S13	16.93	12.65	120	9	0
	52	10304.X6 S13	20.4	19.5	121	1	0
	52	10304.X6 S13	21.14	19.28	122	1	B
	52	10304.X6 S13	14.44	11.78	123	2	C
	52	10304.X6 S13			124	Cluster	0
	52	10304.X6 S14	26.21	20.81	125	3	0
	52	10304.X6 S14	22.23	20.17	126	11	A
	52	10304.X6 S14	19.02	17.01	127	1	0
	52	10304.X6 S14	16.61	14.4	128	11	C
	52	10304.X6 S14	11.49	9.21	129	2	C
	52	10304.X6 S14	19.49	17.56	130	11	C
	52	10304.X6 S14	28.36	23.09	131	No ID	B
	52	10304.X6 S14	23.72	17.63	132	11	No ID
	52	10304.X6 S14	20.17	17.62	133	1	No ID
	52	10304.X6 S14	25.81	20.04	134	3	B
	52	10304.X6 S14	30.72	27.48	135	1	No ID
	52	10304.X6 S14	16.79	14.08	136	11	No ID
	52	10304.X6 S14	14.99	14.96	137	2	C
	52	10304.X6 S14	14.99	11.79	138	2	No ID
	52	10304.X6 S14	18.54	17.48	139	11	C
	52	10304.X6 S14	15.42	12.55	140	6	0
	52	10304.X6 S14	17.27	16.4	141	11	No ID
	52	10304.X6 S14	23.89	19.62	142	1	A
	52	10304.X6 S14	15.48	13.36	143	3	0
	52	10304.X6 S14	15.91	14.52	144	11	No ID
	52	10304.X6 S14	13.48	12.01	145	No ID	A
	52	10304.X6 S14	19.86	18.96	146	1	B
	52	10304.X6 S14	26.11	20.77	147	No ID	B
	52	10304.X6 S14	15.91	15.22	148	11	C
	52	10304.X6 S14	14.59	13.39	149	2	No ID
	52	10304.X6 S14	33.67	33.38	150 A	1	No ID
	52	10304.X6 S14	36.29	33.88	151 B	1	No ID
	52	10304.X6 S14	19.64	13.75	152 B	No ID	A
	52	10304.X8 S16	22.76	19.81	153	1	B
	52	10304.X8 S16	14.86	9.01	154	10	A
	52	10304.X8 S16	14.06	11.37	155	2	C
	52	10304.X8 S16	21.18	20.13	156	11	B
	52	10304.X8 S16	15.79	12.4	157	No ID	A
	52	10304.X8 S16	13.33	10.86	158	1	0
	52	10304.X8 S16	25.34	23.78	159	1	C
	52	10304.X8 S16	15.22	12.61	160	11	B
	52	10304.X8 S16	17.13	14.38	161	3	0
	52	10304.X8 S16	17.2	16.25	162	11	C
	52	10304.X8 S16	22.41	19.86	163	1	0
	52	10304.X8 S16	34.91	34.41	164	1	C
	52	10304.X8 S16	19.56	14.73	165	11	No ID
	52	10304.X8 S16	13.33	13.08	166	2	C
	52	10304.X8 S16	17.46	14.82	167	1	No ID
	52	10304.X8 S16	19.73	19.23	168	11	C
	52	10304.X8 S16	17.13	9.8	169	10	C
	52	10304.X8 S16	20.15	19.38	170	11	C
	52	10304.X8 S16	19.22	15.81	171	No ID	B
	52	10304.X8 S16	6.42	6.16	172	6	0
	52	10304.X8 S16	28.47	26.38	173	1	B
	52	10304.X8 S16	28.41	26.21	174	1	C
	52	10304.X8 S16	16.01	14.36	175	11	C
	52	10304.X8 S16	11.7	10.68	176	6	C
	52	10304.X8 S16	22.91	18.39	177	3	C
	52	10304.X8 S16	24.38	20.51	178	1	No ID
	52	10304.X8 S16	21.25	18.08	179	1	No ID
	52	10304.X8 S16	16.67	11.48	180	1	A
	52	10304.X8 S16	16.59	14.73	181	1	No ID
	52	10304.X8 S16	38.94	33.76	182	1	B
	52	10304.X8 S16	10.16	9.43	183	6	No ID
	52	10304.X8 S16	23.73	16.83	184	1	B
	52	10304.X8 S16	22.45	19.92	185	11	B
	52	10304.X8 S16	11.4	11.08	186	6	B
	52	10304.X8 S16	26.69	25.28	187	1	B
	52	10304.X8 S16	13.55	11.07	188	1	No ID
	52	10304.X8 S16	14.3	12.84	189	2	C
	52	10304.X8 S16	18.74	15.32	190	11	A
	52	10304.X8 S16	21.29	17.97	191	1	B
	52	10304.X8 S16	26.34	22.83	192	11	B
	52	10304.X8 S16	17.99	15.31	193	1	No ID
	52	10304.X8 S16	17.49	15.65	194	1	B
	52	10304.X8 S16	20.44	18.37	195	1	B
	52	10304.X8 S16	16.4	6.84	196	13	0
	52	10304.X8 S16	19.07	13.81	197	1	B
	52	10304.X8 S16	18.14	14.31	198	1	B
	52	10304.X8 S16	18.5	17.96	199	11	No ID
	52	10304.X8 S16	16.52	13.06	200	No ID	B
	52	10304.X8 S16	13.68	12.95	201	1	No ID
	52	10304.X8 S16	19.49	18.17	202	1	C
	52	10304.X8 S16	23.45	20.23	203	11	No ID
	52	10304.X8 S16	18.89	15.27	204	11	No ID
	52	10304.X8 S16	26.28	21.9	205	3	B
	52	10304.X8 S16	29.07	27.67	206	1	B
	52	10304.X8 S16	17.44	15.18	207	No ID	C
	52	10304.X8 S16	17.49	15.56	208	No ID	B
	52	10304.X8 S16	12.12	10.32	209	6	C
	52	10304.X8 S16	15.88	14.31	210	11	C
	52	10304.X8 S16	14.8	13.03	211	No ID	B
	52	10304.X8 S16	45.18	31.53	212	4	A
	52	10304.X8 S17	19.64	16.77	213	11	C
	52	10306.X11 S4	21.03	20.93	214	1	B
	52	10306.X11 S4	15.26	15.05	215	11	C
	52	10306.X11 S4	19.31	16.76	216	11	C
	52	10306.X11 S4	29.01	31.11	217	1	C
	52	10306.X11 S4	22.15	19.24	218	1	B
	52	10306.X11 S4	22.5	20.06	219	1	B
	52	10306.X11 S4	21.43	17.36	220	11	B
	52	10306.X11 S4	27	24.56	221	7	C
	52	10306.X11 S4	30.38	27.79	222	1	B
	52	10306.X11 S4	37.43	35.22	223	1	B
	52	10306.X11 S4	19.51	18.96	224	11	B
	52	10306.x11 S5	19.12	15.55	225	11	C
	52	10306.x11 S5	17.25	15.24	226	11	No ID
	52	10306.x11 S5	30.13	23.05	227	1	B
	52	10306.x11 S5	14.47	14.35	228	1	0
	52	10306.x11 S5	15.15	11.91	229	No ID	A
	52	10306.x11 S5	19.87	18.07	230	1	B
	52	10306.x11 S5	13.82	9.67	231	2	No ID
	52	10306.x11 S5	21.25	20.18	232	1	B
	52	10306.x11 S5	5.3	4.8	233	8	No ID
	52	10306.x11 S5	18.11	18.06	234	1	0
	52	10306.x11 S5	20.12	16.7	235	1	B
	52	10306.x11 S5	25.97	23.46	236	1	B
	52	10306.x11 S5	20.59	17.99	237	1	C
	52	10306.x11 S5	28.13	24.66	238	1	B
	52	10306.x11 S5	16.19	15.76	239	11	B
	52	10306.x11 S5	32.21	31.72	240	1	B
	52	10306.x11 S5	18.47	14.16	241	1	B
	52	10306.x11 S5	18.7	16.61	242	No ID	A
	52	10306.x11 S5	17.29	15.57	243	1	B
	52	10306.x11 S5	28.77	12.07	244	No ID	A
	52	10306.x11 S5	23.4	22.37	245	1	B
	52	10306.x11 S5	28.53	22.53	246	11	B
	52	10306.x11 S5	19.86	17.85	247	11	C
	52	10306.x11 S5	28.1	18.59	248	3	C
	52	10306.x11 S5	26.28	26.08	249	1	A
	52	10306.x11 S5	27.17	26.55	250	1	B
	52	10306.x11 S5	17.63	14.98	251	1	No ID
	52	10306.x11 S5	14.66	13.12	252	No ID	C
	52	10306.x11 S5	19.55	15.45	253	11	C
	52	10306.x11 S5	24.25	22.31	254	1	B
	52	10306.x11 S5	24.66	21.36	255	11	C
	52	10306.x11 S5	12.28	9.34	256	No ID	B
	52	10306.x11 S5	24.33	20.44	257	3	B
	52	10306.x11 S5	11.17	10.37	258	6	0
	52	10306.x11 S5	9.31	8.55	259	6	No ID
	52	10306.x11 S5	24.77	24.12	260	1	B
	52	10306.x11 S5	26.35	27.57	261	1	C
	52	10306.x11 S5	19.27	16.19	262	11	No ID
	52	10306.x11 S5	21.31	20.39	263	No ID	B
	52	10306.x11 S5	20.42	19.6	264	1	B
	52	10306.x11 S5	VOID		265	VOID REPEATED 260
	52	10306.x11 S5	20.55	20.12	266	11	No ID
	52	10306.x11 S5	29.47	25.7	267	1	B
	52	10306.x11 S5	24.4	21.13	268	1	0
	52	10306.x11 S5	22.68	17.58	269	11	C
	52	10306.x11 S5	21.18	15.3	270	1	A
	52	10306.x11 S5	22.82	20.32	271	1	B
	52	10306.x11 S5	25.98	23.56	272	1	C
	52	10306.x11 S5	38.16	30.99	273	4	C
	52	10306.x11 S5	15.66	15.18	274	1	C
	52	10306.x11 S5	30.5	26.66	275	1	B
	52	10306.x11 S5	VOID		276	VOID REPEATED 270
	52	10306.x11 S5	21.5	16.28	277	1	B
	52	10306.x11 S5	18.77	13.12	278	1	B
	52	10306.x11 S5	29.73	26.56	279	1	B
	52	10306.x11 S5	9.45	8.82	280	No ID	C
	52	10306.x11 S5	23.41	21.61	281	11	C
	52	10306.x11 S5	21.06	17.45	282	1	No ID
	52	10306.x11 S5	11.91	8.88	283	6	0
	52	10306.x11 S5	18.25	16.88	284	1	B
	52	10306.x11 S5	10.42	9.61	285	6	C
	52	10306.x11 S5	4.8	4.63	286	8	0
	52	10306.x11 S5	11.9	10.55	287	6	B
	52	10306.x11 S5	19.33	17.9	288	No ID	A
	52	10306.x11 S5	12.66	11.48	289	6	C
	52	10306.x11 S5	15.17	13.98	290	11	C
	52	10306.x11 S5	19.89	15.89	291	1	C
	52	10306.x11 S5	27.73	22.31	292	No ID	A
	52	10306.x11 S5	13.55	12.13	293	6	0
	52	10306.x11 S5	7.71	7.16	294	8	C
	52	10306.x11 S5	11.27	10.5	295	No ID	C
	52	10306.x11 S5	27.23	24.13	296	1	B
	52	10306.x11 S5	17.47	14.95	297	11	C
	52	10306.x11 S5	27.53	25.95	298	1	C
	52	10306.x11 S5	8.39	7.38	299	6	0
	52	10306.x11 S5	24.68	20.4	300	3	No ID
	52	10306.x11 S5	26.86	24.17	301	1	B
	52	10306.x11 S5	16.1	13.07	302	No ID	C
	52	10306.x11 S5	19.88	11.98	303	No ID	A
	52	10306.x11 S5	13.97	12.22	304	2	B
	52	10306.x11 S5	16.79	14.15	305	11	C
	52	10306.x11 S5	VOID		306	VOID REPEATED 314
	52	10306.x11 S5	26.56	19.53	307	No ID	B
	52	10306.x11 S5	5.29	5.4	308	8	No ID
	52	10306.x11 S5	20.52	19.27	309	11	B
	52	10306.x11 S5	28.37	26.87	310	1	C
	52	10306.x11 S5	14.87	22.06	311	No ID	A
	52	10306.x11 S5	25.28	23.95	312	1	B
	52	10306.x11 S5	16.58	15.94	313	11	C
	52	10306.x11 S5	13.84	12.46	314	1	0
	52	10306.x11 S5	24.4	24.38	315	1	B
	52	10306.x11 S5	29.23	18.97	316	3	B
	52	10306.x11 S5	25.08	22.27	317	1	B
	52	10306.x11 S5	11.25	10.13	318	6	B
	52	10306.x11 S5	20.44	19.26	319	No ID	B
	52	10306.x11 S5	23.59	21.71	320	1	B
	52	10306.x11 S5	15.93	15.7	321	1	B
	52	10306.x11 S5	19.41	15.68	322	1	B
	52	10306.x11 S5	22.24	22.07	323	1	B
	52	10306.x11 S5	26.96	21.28	324	No ID	B
	52	10306.x11 S5	VOID		325	VOID CELLULOSE
	52	10306.x11 S5	39.13	32.4	326	No ID	C
	52	10306.x11 S5	20.43	19.36	327	No ID	B
	52	10306.x11 S5	13.64	10.75	328	2	No ID
	52	10306.x11 S5	22.47	18.65	329	1	B
	52	10306.x11 S5	19.1	14.11	330	11	C
	52	10306.x11 S5	17.77	17.58	331	1	B
	52	10306.x11 S5	21.91	14.33	332	5	C
	52	10306.x11 S5	25.23	23.77	333	1	B
	52	10306.x11 S5	10.41	9.25	334	No ID	C
	52	10306.x11 S5	30.04	24.8	335	1	B
	52	10306.x11 S5	23.36	20.25	336	1	B
	52	10306.x11 S5	18.53	13.69	337	11	C
	52	10306.x11 S5	5.33	5.29	338	8	No ID
	52	10306.x11 S5	28.08	24.68	339	No ID	B
	52	10306.x11 S5	27.66	20.82	340	No ID	A
	52	10306.x11 S5	34.48	30.29	341	No ID	B
	52	10306.x11 S5	6.17	6.09	342	8	No ID
	52	10306.x11 S5	22.82	19.98	343	1	No ID
	52	10306.x11 S5	23.67	23.5	344	1	A
	52	10306.x11 S5	20.99	15.7	345	11	No ID
	52	10306.x11 S5	24.74	18.76	346	11	C
	52	10306.x11 S5	20.05	17.51	347	No ID	No ID
	52	10306.x11 S5	16.46	13.65	348	3	B
	52	10306.x11 S5	23.53	16.54	349	No ID	A
	52	10306.x11 S5	28.19	20.93	350	3	B
	52	10306.x11 S5	18.3	16.9	351	11	B
	52	10306.x11 S5	14.64	11.35	352	2	C
	52	10306.x11 S5	22.8	21.36	353	3	A
	52	10306.x11 S5	17.54	16.26	354	11	C
	52	10306.x11 S5	23.19	22.86	355	No ID	B
	52	10306.x11 S5	22.46	19.49	356	3	B
	52	10306.x11 S5	29.24	26	357	1	B
	52	10306.x11 S5	23.07	22.18	358	1	0
	52	10306.x11 S5	16.96	16.08	359	No ID	C
	52	10306.x11 S5	24.01	21.36	360	No ID	B
	52	10306.x11 S5	19.83	18.06	361	1	B
	52	10306.x11 S5	35.12	28.21	362	No ID	A
	52	10306.x11 S5	20.33	16.43	363	1	0
	52	10306.x11 S5	19.94	14.41	364	11	B
	52	10306.x11 S5	49.79	41.99	365	No ID	A
	52	10306.x11 S6	11.19	8.92	366	5	No ID
	52	10306.x11 S6	16.22	12.84	367	11	No ID
	52	10306.x11 S6	12.77	12.11	368	No ID	C
	52	10306.x11 S6	19.78	16.62	369	11	A
	52	10306.x11 S6	22.42	15.75	370	11	C
	52	10306.x11 S6	VOID		371	VOID POLLEN
	52	10306.x11 S6	19.44	13.79	372	11	No ID
	52	10306.x11 S6	18.83	13.55	373	No ID	C
	52	10306.x11 S6	31.3	26.2	374	1	B
	52	10306.x11 S6	11.94	11.55	375	6	No ID
	52	10306.x11 S6	16.6	14.86	376	11	No ID
	52	10306.x11 S6	12.85	12.34	377	2	0
	52	10306.x11 S6	11.44	11.32	378	2	0
	52	10306.x11 S6	21.77	18.75	379	11	A
	52	10306.x11 S6	14.54	10.62	380	10	0
	52	10306.x11 S6	15.5	13.75	381	11	A
	52	10306.x11 S6	15.9	13.9	382	11	B
	52	10306.x11 S6	13.54	10.41	383	2	C
	52	10306.x11 S6	14.33	13.41	384	2	B
	52	10306.x11 S6	12.01	11.36	385	2	C
	52	10306.x11 S6	19.69	19.41	386	No ID	C
	52	10306.x11 S7	16.19	15.2	387	11	0
	52	10306.x11 S7	17.88	17.63	388	11	C
	52	10306.x11 S7	13.89	12.02	389	2	C
	52	10306.x11 S7	9.3	7	390	No ID	C
	52	10306.x11 S7	12.41	11.18	391	2	0
	52	10306.x11 S7	19.9	13.03	392	11	C
	52	10306.x11 S7	17.84	15.22	393	11	B
	52	10306.x11 S7	14.35	11.98	394	2	No ID
	52	10306.x11 S7	21.09	17.2	395	11	No ID
	52	10306.x11 S7	17.8	16.29	396	1	B
	52	10306.x11 S7	15.11	12.38	397	No ID	B
	52	10306.x11 S7	12.06	11.34	398	2	0
	52	10306.x11 S7	24.71	20.71	399	11	B
	52	10306.x11 S7	16.47	13.31	400	11	B
	52	10306.x11 S7	19.49	17.25	401	1	0
	52	10306.x11 S7	9.16	7.63	402	6	0
	52	10306.x11 S7	17.11	14.28	403	11	B
	52	10306.x11 S7	25.99	23.87	404	1	B
	52	10306.x11 S7	18.29	18.22	405	11	B
	52	10306.x11 S7	13.46	11.12	406	6	No ID
	52	10306.x11 S7	14.6	11.92	407	No ID	No ID
	52	10306.x11 S7	19.05	14.05	408	1	B
	52	10306.x11 S7	18.72	15.31	409	No ID	B
	52	10306.x11 S7	7.63	5.92	410	6	0
	52	10306.x11 S7	10.45	7.55	411	14	0
	52	10306.x11 S7	23.33	20.92	412	1	B
	52	10306.x11 S7	9.76	7.34	413	14	No ID
	52	10306.x11 S7	12.01	10.46	414	No ID	B
	52	10306.x11 S7	6.87	6.63	415	8	B
	52	10306.x11 S7	22.13	19.33	416	11	C
	52	10306.x11 S7	17.18	16.55	417	11	No ID
	52	10306.x11 S7	5.3	5.28	418	8	0
	52	10306.x11 S7	16.94	19.46	419	No ID	B
	52	10306.x11 S7	13.11	11.7	420	6	B
	52	10306.x11 S7	12.7	9.59	421	2	No ID
	52	10306.x11 S7	12.51	10.27	422	2
	52	10306.x11 S7	20.04	18.51	423	11	A
	52	10306.x11 S7	12.2	10.29	424	2	0
	52	10306.x11 S7	13.5	10.8	425	2	C
	52	10306.x11 S7	7.45	6.9	426	6	0
	52	10306.x11 S7	23.19	21.66	427	1	B
	52	10306.x11 S7	7.91	7.36	428	8	No ID
	52	10306.x11 S7	15.95	13.78	429	No ID	B
	52	10306.x11 S7	12.01	10.94	430	6	No ID
	52	10306.x11 S7	10.11	9.46	431	8	No ID
	52	10306.x11 S7	19.1	18.96	432	11	B
	52	10306.x11 S7	16.09	13.7	433	11	No ID
	52	10306.x11 S7	16.83	14.54	434	No ID	B
	52	10306.x11 S7	6.5	5.77	435	8	No ID
	52	10306.x11 S7	5.97	5.25	436	8	No ID
	52	10306.x11 S7	11.32	10.39	437	2	C
	52	10306.x11 S7	17.73	12.96	438	1	No ID
	52	10306.x11 S7	16.56	14.29	439	3	0
	52	10306.x11 S7	18.52	14.4	440	11	A
	52	10306.x11 S7	13.7	11.25	441	No ID	0
	52	10306.x11 S7	14.47	12.3	442	No ID	0
	52	10306.x11 S7	15.52	14.17	443	11	No ID
	52	10306.x11 S7	21.04	18.87	444	11	B
	52	10306.x11 S7	16.73	14.27	445	No ID	B
	52	10306.x11 S7	5.81	5.57	446	8	No ID
	52	10306.x11 S7	20.06	16.96	447	11	B
	80	21767.x2 s14	43.4	34.6	448	3	B
	80	21767.x2 s14	9.53	8.67	449	6	No ID
	80	21767.x2 s14	21.73	19.15	450	11	No ID
	80	21767.x2 s14	19.64	13.53	451	11	B
	80	21767.x2 s14	26.77	25.88	452	3	B
	80	21767.x2 s14	19.83	15.46	453	11	A
	80	21767.x2 s14	21.89	15.09	454	3	B
	80	21767.x2 s15	22.91	21.06	455	1	B
	80	21767.x2 s15	16.82	16.08	456	11	B
	80	21767.x2 s15	12.53	11.8	457	No ID	C
	80	21767.X2 S16	15.48	15.34	458	1	B
	44	Control	16.94	13.2	459	11	No ID
	44	Control	13.35	12.38	460	2	0
	44	Control	17.83	16.34	461	11	A
	44	Control	17.9	16.45	462	11	A
	44	Control	17.55	13.76	463	11	A
	44	Control	17.06	16.09	464	No ID	C
	44	Control	19.87	18.35	465	1	B
	44	Control	14.43	12.93	466	2	A
	44	Control			467	No ID	No ID
	44	StoneX.14 S.9	14.63	13.25	468	2	0
	44	StoneX.14 S.9	14.3	14.29	469	2	0
	44	StoneX.14 S.9	16.33	15.07	470	No ID	A
	44	StoneX.14 S.9	17.78	13.25	471	No ID	A
	44	StoneX.14 S.10	20.96	17.68	472	3	No ID
	44	StoneX.14 S.10	19.2	14.14	473	1	No ID
	44	StoneX.14 S.10	13.93	13.59	474	2	0
	44	StoneX.14 S.10	17.22	16.82	475	11	No ID
	44	StoneX.14 S.10	16.09	13.44	476	6	A
	44	StoneX.14 S.10	17.84	16.65	477	11	A
	44	StoneX.14 S.10	21.63	16.42	478	3	0
	44	StoneX.14 S.10	19.89	16.56	479	1	0
	44	StoneX.14 S.10	21.14	18.83	480	11	A
	44	StoneX.14 S.10	19.37	15.15	481	1	A
	44	StoneX.14 S.10	20.77	16.82	482	No ID	No ID
	44	StoneX.14 S.10	25.58	19.16	483 A	11	A
	44	StoneX.14 S.10	21.2	15.44	484 B	11	A
	44	StoneX.14 S.10	19.91	16.94	485	11	A
	44	StoneX.14 S.10	17.63	14.8	486	1	0
	44	StoneX.14 S.10	25.8	19.35	487	1	0
	44	StoneX.14 S.10	20.47	16.47	488	1	A
	44	StoneX.14 S.10	18.6	17.02	489	1	0
	44	StoneX.14 S.10	22.78	22.58	490	11	A
	44	StoneX.14 S.10	11.67	10.47	491	2	0
	44	StoneX.14 S.10	9.83	9.41	492	6	0
	44	StoneX.14 S.10	17.97	16.65	493	11	A
	44	StoneX.22 S.11	15.9	15.58	494	1	C
	44	StoneX.22 S.11	14.21	13.58	495	2	0
	44	StoneX.22 S.11	32.38	28.43	496	No ID	B
	44	StoneX.22 S.11	11.59	11.63	497	2	0
	44	StoneX.22 S.11	16.02	15.15	498	No ID	No ID
	44	StoneX.22 S.11	19.57	17.62	499	11	A
	44	StoneX.22 S.11	38.28	30.65	500	1	No ID
	44	StoneX.22 S.11	14.99	14.84	501	2	No ID
	44	StoneX.22 S.11	44.62	39.02	502	No ID	B
	44	StoneX.22 S.11	28.42	21.7	503	3	0
	44	StoneX.22 S.11	11.38	8.02	504	No ID	A
	44	StoneX.22 S.12	18.44	15.26	505	1	A
	44	StoneX.22 S.12	21.58	18.33	506	No ID	A
	44	StoneX.22 S.12	24.46	21.82	507	1	A
	44	StoneX.22 S.12	21.64	19.05	508	1	0
	44	StoneX.22 S.12			509	Cluster	B
	44	StoneX.22 S.12	6.65	6.3	510	8	0
	44	StoneX.22 S.12	24.64	21.21	511	1	0
	44	StoneX.22 S.12	27.05	24.08	512	1	A
	44	StoneX.22 S.12	18.56	16.4	513	1	0
	44	StoneX.22 S.12	21.32	19.55	514	1	A
	44	StoneX.22 S.12	34.26	28.52	515	1	A
	44	StoneX.22 S.12			516	Cluster	B
	44	StoneX.22 S.12	34.6	32.59	517	1	B
	44	StoneX.22 S.12	34.71	30.18	518	1	B
	44	StoneX.22 S.12	34.19	29.08	519	1	A
	44	StoneX.22 S.12	28.61	24.48	520	1	0
	44	StoneX.22 S.12	20.35	18.17	521	11	A
	44	StoneX.22 S.12	11.64	10.45	522	2	0
	44	StoneX.22 S.12	12.92	10.98	523	6	C
	44	StoneX.22 S.12			524	No ID	A
	44	StoneX.22 S.12	17.27	16.64	525	11	A
	44	StoneX.22 S.12	8.8	8.1	526	8	A
	44	StoneX.22 S.12	23.61	18.45	527	1	A
	44	StoneX8 S.13	34.02	21.56	528	3	A
	44	StoneX8 S.13	30.71	22.64	529	3	A
	44	StoneX8 S.13	31.99	18.32	530	3	A
	44	StoneX8 S.13	28.61	18.71	531	3	A
	44	StoneX8 S.13	20.26	15.26	532	3	A
	44	StoneX8 S.13	24.31	19.37	533	11	No ID
	44	StoneX8 S.13	19.12	14.15	534	3	B
	44	StoneX.22 S.35	17.86	17.47	535	11	A
	44	StoneX.22 S.35	10.99	10.39	536	1	0
	44	StoneX.22 S.35	17.5	17.09	537	1	A
	44	StoneX.22 S.35	16.01	13.76	538	1	No ID
	44	StoneX.22 S.35	17.76	14.29	539	1	0
	44	StoneX.22 S.35	12.13	10	540	6	A
	44	StoneX.22 S.35	13.96	10.22	541	2	No ID
	44	StoneX.22 S.35	14.85	13.93	542	1	No ID
	44	StoneX.22 S.35	15.15	12.05	543	11	A
	44	StoneX.22 S.35	16.82	15.98	544	11	No ID
	44	StoneX.22 S.35	16.63	14.78	545	No ID	A
	44	StoneX.22 S.35	17.99	14.38	546	1	0
	44	StoneX.22 S.35	14.31	11.2	547	2	A
	44	StoneX.22 S.35	18.08	16.53	548	11	A
	44	StoneX.22 S.35	13.71	10.24	549	6	0
	44	StoneX.22 S.35	19.51	17.05	550	No ID	No ID
	44	StoneX.14 s.42	21.74	19.05	551	1	A
	44	StoneX.14 s.42	36.93	34.96	552	1	C
	44	StoneX.14 s.43	20.2	15.22	553	3	A
	44	StoneX.14 s.43	9.53	8.15	554	6	0
	44	StoneX.14 s.43	11.77	9.95	555	2	0
	44	StoneX.14 s.43	47.78	31.95	556	4	A
	44	StoneX.14 s.43	36.22	22.12	557	3	C
	44	StoneX.14 s.43	19.01	15.19	558	1	No ID
	44	StoneX.14 s.43	28.76	25.14	559	1	A
	44	StoneX.14 s.43	45.35	26.92	560	3	A
	44	StoneX.14 s.43	18.94	16.19	561	No ID	0
	44	StoneX.14 s.43	22.66	20.34	562	11	A
	44	StoneX.14 s.43	14.7	13.58	563	2	A
	44	StoneX.14 s.43	14.32	13.39	564	6	No ID
	44	StoneX.14 s.43	19.24	15.41	565	1	A
	44	StoneX.14 s.43	13.62	11.2	566	No ID	No ID
	44	StoneX.14 s.43	13.71	10.11	567	No ID	A
	44	StoneX.14 s.43	26.25	24.68	568	1	0
	44	StoneX.14 s.43	14.24	10.69	569	9	0
	44	StoneX.14 S.43	19.36	11.28	570	No ID	A
	44	StoneX8 S.53	24.8	21.67	571	11	A
	44	StoneX8 S.53	10.42	10.31	572	6	0
	44	StoneX8 S.53	18.7	16.81	573	11	A
	44	StoneX8 S.53	22.75	21.17	574	11	A
	44	StoneX8 S.53	17.89	17.69	575	No ID	C
	44	StoneX8 S.53	23.95	18.51	576	11	C
	44	StoneX8 S.53	25.25	21.78	577	11	B
	44	StoneX8 S.53	21.8	17.89	578	No ID	0
	44	StoneX8 S.53	27.59	23.89	579	11	B

## Sheet: S. halepense measurement data
	Modern starch measurements
	Sample ID	#Measurement	Lenght mm
	S. halepense Grif 14	1	23.45		Note: Samples obtainded from the U.S. National Plant Geoplasm System (GRIN-Global). More information about its origin can be found (Visit website: https://npgsweb.ars-grin.gov/gringlobal/login?ReturnUrl=userProfile.aspx) using the code nex to the plant name.
	S. halepense Grif 14	2	14.32
	S. halepense Grif 14	3	15.84
	S. halepense Grif 14	4	16
	S. halepense Grif 14	5	14.59
	S. halepense Grif 14	6	17.99
	S. halepense Grif 14	7	18.9
	S. halepense Grif 14	8	16.55
	S. halepense Grif 14	9	21.21
	S. halepense Grif 14	10	17.65
	S. halepense Grif 14	11	17.4
	S. halepense Grif 14	12	17.68
	S. halepense Grif 14	13	15.28
	S. halepense Grif 14	14	15.15
	S. halepense Grif 14	15	21.29
	S. halepense Grif 14	16	17.27
	S. halepense Grif 14	17	17.13
	S. halepense Grif 14	18	18.27
	S. halepense Grif 14	19	17.28
	S. halepense Grif 14	20	22.77
	S. halepense Grif 14	21	13.28
	S. halepense Grif 14	22	15.86
	S. halepense Grif 14	23	12.49
	S. halepense Grif 14	24	15.66
	S. halepense Grif 14	25	14.74
	S. halepense Grif 14	26	17.83
	S. halepense Grif 14	27	21.57
	S. halepense Grif 14	28	19.43
	S. halepense Grif 14	29	19.25
	S. halepense Grif 14	30	19.69
	S. halepense PI 66	31	21.26
	S. halepense PI 66	32	18.25
	S. halepense PI 66	33	15.28
	S. halepense PI 66	34	19.41
	S. halepense PI 66	35	18.85
	S. halepense PI 66	36	15.62
	S. halepense PI 66	37	16.21
	S. halepense PI 66	38	15.12
	S. halepense PI 66	39	19.1
	S. halepense PI 66	40	20.89
	S. halepense PI 66	41	19.78
	S. halepense PI 66	42	19.44
	S. halepense PI 66	43	27.33
	S. halepense PI 66	44	20.67
	S. halepense PI 66	45	18.06
	S. halepense PI 66	46	17.95
	S. halepense PI 66	47	21.22
	S. halepense PI 66	48	16.75
	S. halepense PI 66	49	20.61
	S. halepense PI 66	50	17.91
	S. halepense PI 66	51	18.12
	S. halepense PI 66	52	17.78
	S. halepense PI 66	53	18
	S. halepense PI 66	54	19.52
	S. halepense PI 66	55	17.65
	S. halepense PI 66	56	16.05
	S. halepense PI 66	57	18.37
	S. halepense PI 66	58	18.63
	S. halepense PI 66	59	18.81
	S. halepense PI 66	60	20.95
	S. halepense PI 66	61	20.79
	S. halepense PI 66	62	17.97
	S. halepense PI 66	63	19.04
	S. halepense PI 66	64	18.74
	S. halepense PI 66	65	18.53
	S. halepense PI 66	66	9
	S. halepense PI 66	67	14.17
	S. halepense PI 66	68	17.27
	S. halepense PI 66	69	16.65
	S. halepense PI 66	70	19.73
	S. halepense PI 66	71	20.16
	S. halepense PI 66	72	20.46
	S. halepense PI 66	73	25.13
	S. halepense PI 66	74	19.19
	S. halepense PI 66	75	19.91
	S. halepense PI 66	76	18.62
	S. halepense PI 66	77	20.71
	S. halepense PI 66	78	19.06
	S. halepense PI 66	79	20.53
	S. halepense PI 66	80	19.61
	S. halepense PI 66	81	21.2
	S. halepense PI 66	82	17.62
	S. halepense PI 66	83	16.57
	S. halepense PI 66	84	18.51
	S. halepense PI 66	85	17.1
	S. halepense PI 66	86	15.96
	S. halepense PI 66	87	20.71
	S. halepense PI 66	88	17.15
	S. halepense PI 66	89	18.62
	S. halepense PI 66	90	20.04
	S. halepense PI 66	91	19.53
	S. halepense PI 66	92	18.04
	S. halepense PI 66	93	21.22
	S. halepense PI 66	94	15.35
	S. halepense PI 66	95	16.86
	S. halepense PI 66	96	17.36
	S. halepense PI 66	97	17.83
	S. halepense PI 66	98	15.57
	S. halepense PI 66	99	19.2
	S. halepense PI 66	100	19.82
	S. halepense Grif 16	101	22.92
	S. halepense Grif 16	102	25.61
	S. halepense Grif 16	103	20.37
	S. halepense Grif 16	104	21.38
	S. halepense Grif 16	105	21.95
	S. halepense Grif 16	106	19.71
	S. halepense Grif 16	107	21.16
	S. halepense Grif 16	108	18.3
	S. halepense Grif 16	109	23.74
	S. halepense Grif 16	110	19.96
	S. halepense Grif 16	111	22.17
	S. halepense Grif 16	112	18.5
	S. halepense Grif 16	113	18.2
	S. halepense Grif 16	114	21.96
	S. halepense Grif 16	115	21.65
	S. halepense Grif 16	116	21.75
	S. halepense Grif 16	117	14.23
	S. halepense Grif 16	118	18.51
	S. halepense Grif 16	119	21.19
	S. halepense Grif 16	120	17.84
	S. halepense Grif 16	121	17.01
	S. halepense Grif 16	122	12.92
	S. halepense Grif 16	123	17.16
	S. halepense Grif 16	124	19.2
	S. halepense Grif 16	125	22.11
	S. halepense Grif 16	126	25.21
	S. halepense Grif 16	127	19.83
	S. halepense Grif 16	128	20.12
	S. halepense Grif 16	129	21.86
	S. halepense Grif 16	130	21.61
	S. halepense Grif 16	131	17.09
	S. halepense Grif 16	132	23.47
	S. halepense Grif 16	133	20.72
	S. halepense Grif 16	134	19.11
	S. halepense Grif 16	135	18.14
	S. halepense Grif 16	136	20.75
	S. halepense Grif 16	137	21.46
	S. halepense Grif 16	138	20.8
	S. halepense Grif 16	139	17.36
	S. halepense Grif 16	140	20.45
	S. halepense Grif 16	141	27.91
	S. halepense Grif 16	142	22.05
	S. halepense Grif 16	143	26.65
	S. halepense Grif 16	144	19.79
	S. halepense Grif 16	145	18.49
	S. halepense Grif 16	146	15.5
	S. halepense Grif 16	147	18.94
	S. halepense Grif 16	148	18.81
	S. halepense Grif 16	149	22.59
	S. halepense Grif 16	150	20.59

## Sheet: Phytoliths Metric data
Dendritic long cells Largest width/modern reference						Çatalhöyük dendritic long cells				Based on Zhang et al. 2016 R= H/W.
Number	T. aestivum	T. dicoccon	T. monococcum	H. vulgare		Number	S.42	21767.x2 s15		Çatalhöyük Long Undulate Ո Cells			Modern Long Undulate Ո Cells
1	24.38	25.13	16.73	15.54		1	28.87	22.95		#Measurement	H	W	#Measurement	Phragmites		S. verticillata
2	25.42	23.82	16.71	14.7		2	27.42	27.97		1	4.91	14.23		H	W	H	W
3	20.48	29.67	16.09	14.87		3	23.05	25.09		2	6.13	15.76	1	5.14	12.88	7.2	19.85
4	19.4	33.31	16.8	12.29		4	25.94	20.04		3	5.54	16.38	2	5.47	14.43	8.18	19.58
5	24.38	20.95	14.01	9.59		5	29.79	15.96		4	9.09	19.66	3	4.51	12.44	8.47	20.76
6	32.79	26.03	14.69	18.28		6	26.08	15.75		5	8.82	20.55	4	5.95	13.49	8.42	19.18
7	30.45	21.5	11.92	15.7		7	34.29	15.26		6	6.46	21.58	5	4.97	14.03	7.52	18.96
8	31.78	33.68	16.16	15.75		8	22.86	20.99		7	4.76	13.11	6	5.75	16.32	6.94	21.48
9	27.02	32.45	19.45	22.27		9	21.96	15.09		8	4.93	13.81	7	5.05	16.62	8.55	27.77
10	27.56	24.97	20.45	17.57		10	24.66	21.86		9	5.27	12.88	8	3.55	13.26	8.88	20.38
11	30.05	33.2	16.68	18.66		11	15.46	14.9		10	3.36	13.9	9	5.26	15.63	8.63	20.49
12	32.51	30.27	17.76	9.1		12	31.5	15.09		11	4.92	12.64	10	3.24	11.95	8.33	19.54
13	27.31	35.32	9.36	12.04		13	18.91	27.97		12	5.08	13.53	11	3.31	11.84	7.55	19.19
14	30.06	34.11	19	11.63		14	28.09			13	4.49	10.87	12	4.81	13.86	7.11	19.45
15	20.19	27.87	18.03	11.18		15	21.47			14	4.53	10.25	13	4.04	13.86	6.31	18.86
16	18.81	26.19	16.79	12.01		16	17.76			15	4.28	11.47	14	4.43	16.37	6.79	16.58
17	24.82	22.9	19.01	11.3		17	37.18			16	4.97	10.67	15	4.17	15.35	6.98	16.36
18	19.91	26.94	16.36	10.16		18	23.24			17	4.21	10.69	16	3.91	11.75	7.7	18.1
19	24.82	23.82	20.76	12.24		19	28.48			18	5.22	13.07	17	4.95	14.72	6.48	18.98
20	23.15	27.97	18.55	17.83		20	18.9			19	7.46	19.23	18	4.11	13.2	4.83	14.95
21	22.16	27.87	12.33	16.72		21	15.46			20	8.26	18.73	19	5.59	17.27	6.17	16.82
22	20.62	22.59	14.19	10.41						21	8.18	17.87	20	3.59	14.03	5.52	14.67
23	21.4	29.69	16.56	10.9						22	7.93	19.03	21	3.89	13.23	7.85	20.48
24	23.2	24.46	17.48	11.42						23	8.58	20.03	22	3.7	11.19	7.94	17.93
25	20.51	27.23	18.32	18.5						24	8.02	19.54	23	4.56	15.99	7.04	18.94
26	21.39	24.54	18.16	14.27						25	3.87	10.57	24	3.64	12.67	5.71	16.4
27	22.06	29.44	15.96	15.67						26	4.38	12.88	25	4.39	15.32	6.87	17.2
28	17.38	24.69	19.97	16.8									26	3.34	13.78	5.87	17.55
29	23.45	18.73	15.38	15.37									27	3.27	12.76	8.32	19.82
30	15.72	26.01	20.36	19.9									28	3.07	11.15	7.32	19.31
31	15.44	27.33	18.48	11.11									29	5.26	12.07	4.84	16.35
32	19.64	27.31	20.71	13.29									30	4.19	14.82	5.73	17.13
33	18.88	25.51	21.37	11.73									31	4.79	16.72	5.62	15.19
34	24.82	26.47	13.94	13.87									32	3.59	10.65	5.18	15.3
35	20.19	35.82	16.16	17.26									33	3.34	11.59	5.73	14.66
36	17.92	30.57	16.3	8.55									34	3.38	13.65	5.51	14.32
37	22.58	29.67	16.74	13.5									35	3.27	13.09	6.31	15.09
38	17.63	33.54	19.02	11.12									36	3.05	14.04	5.19	13.33
39	12.93	33.81	18.12	14.53									37	3.62	13.17	4.86	13.37
40	17.83	20.39	16.39	14.23									38	3.28	13.45	4.74	13.19
41	17.21	21.09	17.55	8.99									39	4.64	16.36	5.18	15.09
42	18.32	24.4	16.47	11.38									40	3.21	14.98	4.85	13.43
43	15.82	29.88	16.94	11.84									41	3.93	14.89	5.07	14.2
44	16.27	17.92	16.83	7.03									42	3.48	14.53	4.63	12.78
45	19.62	19.16	21.96	12.95									43	4.6	14.24	5.39	16.41
46	36.96	23.79	16.66	10.86									44	4.36	15.08	5.87	17.29
47	30.04	21.13	16.92	16.81									45	3.19	12.46	6.28	15.76
48	23.2	23.41	19.27	13.62									46	3.87	12.64	6.65	17.73
49	36.53	25.89	18.68	12.87									47	3.63	13.26	6.52	14.99
50	35.25	27.28	20.14	8.27									48	3.25	10.84	5.51	15.19
			9.36	22.27									49	4.34	16.29	4.54	14.76
													50	5.25	16.35	5.19	13.61
													51	4.78	17.56	5.74	15.88
													52	3.21	10.48	5.74	15.42
													53	2.32	11.72	4.96	15.63
													54	2.09	9.8	4.29	16.2
													55	3.52	11.49	5.84	15.77
													56	3.19	11.61	5.95	16.3
													57	3.99	12.77	4.85	12.9
													58	2.97	11.68	5.51	14.33
													59	3.66	12.31	5.73	14.09
													60	3.71	13.13	4.86	14.57
													61	4.21	17.24	5.29	13.51
													62	4.69	12.02	4.52	11.35
													63	4	15.58	3.87	14.1
													64	3.18	15.67	4.84	13.67
													65	2.64	11.21	4.52	12.8
													66	3.65	11.9	4.96	12.78
													67	3.15	11.75	4.41	13.65
													68	3.24	11.95	5.29	12.8
													69	3.77	9.72	4.97	12.94
													70	4.43	13.67	5.95	12.31
													71	4.41	14.02	5.22	14.71
													72	3.37	12.23	5.76	15.68
													73	4.19	12.34	5.94	17.3
													74	3.52	12.44	5.86	13.66
													75	4.19	12.58	6.17	14.86
													76	3.41	13.28	3.41	10.35
													77	3.86	14.9	5.2	13.16
													78	3.86	15.53	4.85	12.99
													79	3.42	14.37	5.19	12.31
													80	4.19	12.92	4.52	11.79
													81	2.64	12.37	4.41	11.48
													82	2.44	11.91	4.47	13.27
													83	3.75	14.49	4.63	11.78
													84	2.75	13.09	3.97	12.11
													85	2.55	8.85	6.83	19.28
													86	2.86	12.38	7.44	18.86
													87	4.1	11.68	5.98	16.89
													88	3.67	12.26	10.98	20.95
													89	3.82	11.49	10.1	24.93
													90	2.98	11.82	10.34	25.87
													91	3.13	11.22	7.07	17.26
													92	3.52	15.65	7.89	17.31
													93	3.75	15.55	7.14	20.34
													94	4.19	15.19	7.94	19.94
													95	5.27	16.19	7.24	22.67
													96	5.97	16.99	8.98	21.96
													97	2.72	12.32	9.67	22.5
													98	4.19	16.63	8.37	18.61
													99	4.88	15.6	6.54	18.3
													100	4.6	17.53	8.33	17.69
